# Supplementary material for: The Pro-Metastatic Roles of ROS
Source: Antioxidants (Basel). 2026 Apr 22;15(5):529. doi: 10.3390/antiox15050529 (PMC13203640; doi:10.3390/antiox15050529)
Supplement: Supplementary file 1 [file antioxidants-15-00529-s001.zip]

Archive with 1 entries (1 files):
- antioxidants-4205857-supplementary.pdf
